# Supplementary material for: A new species of Paracedicus Fet, 1993 (Araneae, Desidae) from Turkey
Source: Biodivers Data J. 2023 Aug 17;11:e109714. doi: 10.3897/BDJ.11.e109714 (PMC10840513; doi:10.3897/BDJ.11.e109714)
Supplement: XML Treatment for Paracedicus turcicus [file BDJ.11.e109714-treatment1.xml]

<!DOCTYPE tp:taxon-treatment
  PUBLIC "-//TaxonX//DTD Taxonomic Treatment Publishing DTD v0 20100105//EN" "tax-treatment-NSO.dtd">
<tp:taxon-treatment xmlns:tp="http://www.plazi.org/taxpub"><tp:treatment-meta><mixed-citation publication-type="journal"><person-group><name><surname>Gündüz</surname><given-names>Gökhan</given-names></name></person-group><article-title>A new species of <italic><tp:taxon-name><tp:taxon-name-part taxon-name-part-type="genus" reg="Paracedicus">Paracedicus</tp:taxon-name-part></tp:taxon-name></italic> Fet, 1993 (<tp:taxon-name><tp:taxon-name-part taxon-name-part-type="order">Araneae</tp:taxon-name-part></tp:taxon-name>, <tp:taxon-name><tp:taxon-name-part taxon-name-part-type="family">Desidae</tp:taxon-name-part></tp:taxon-name>) from Turkey</article-title><source>Biodivers Data J</source><day>17</day><month>08</month><year>2023</year><volume>11</volume><pub-id pub-id-type="doi">10.3897/BDJ.11.e109714</pub-id></mixed-citation></tp:treatment-meta><tp:nomenclature><tp:taxon-name>
            <object-id xmlns:xlink="http://www.w3.org/1999/xlink" content-type="arpha" xlink:type="simple">66E9E83D-9FE7-5D92-B33C-0844BBCE2EA4</object-id>
            <tp:taxon-name-part taxon-name-part-type="genus">Paracedicus</tp:taxon-name-part>
            <tp:taxon-name-part taxon-name-part-type="species">turcicus</tp:taxon-name-part>
            <object-id xmlns:xlink="http://www.w3.org/1999/xlink" content-type="zoobank" xlink:type="simple" object-id-type="ZooBank">50A0EAEA-00DA-491F-99B3-63736FF58B36</object-id>
          </tp:taxon-name><tp:taxon-status xmlns:xlink="http://www.w3.org/1999/xlink" xlink:type="simple">sp. nov.</tp:taxon-status></tp:nomenclature><tp:treatment-sec sec-type="materials"><title>Materials</title><list list-type="alpha-lower" list-content="occurrences"><list-item><p><bold>Type status:</bold> <named-content xmlns:xlink="http://www.w3.org/1999/xlink" content-type="dwc:typeStatus" xlink:type="simple">Holotype</named-content>. <bold>Occurrence:</bold> catalogNumber: <named-content xmlns:xlink="http://www.w3.org/1999/xlink" content-type="dwc:catalogNumber" xlink:type="simple">G1</named-content>; recordNumber: <named-content xmlns:xlink="http://www.w3.org/1999/xlink" content-type="dwc:recordNumber" xlink:type="simple">Paraturc2023_1</named-content>; recordedBy: <named-content xmlns:xlink="http://www.w3.org/1999/xlink" content-type="dwc:recordedBy" xlink:type="simple">Gökhan Gündüz</named-content>; individualCount: <named-content xmlns:xlink="http://www.w3.org/1999/xlink" content-type="dwc:individualCount" xlink:type="simple">1</named-content>; sex: <named-content xmlns:xlink="http://www.w3.org/1999/xlink" content-type="dwc:sex" xlink:type="simple">male</named-content>; lifeStage: <named-content xmlns:xlink="http://www.w3.org/1999/xlink" content-type="dwc:lifeStage" xlink:type="simple">adult</named-content>; preparations: <named-content xmlns:xlink="http://www.w3.org/1999/xlink" content-type="dwc:preparations" xlink:type="simple">70% Ethanol Solution</named-content>; occurrenceID: <named-content xmlns:xlink="http://www.w3.org/1999/xlink" content-type="dwc:occurrenceID" xlink:type="simple">B59FEB68-115D-53BD-8D16-60822CCAF5ED</named-content>; <bold>Taxon:</bold> scientificName: <named-content xmlns:xlink="http://www.w3.org/1999/xlink" content-type="dwc:scientificName" xlink:type="simple"><tp:taxon-name><tp:taxon-name-part taxon-name-part-type="genus" reg="Paracedicus">Paracedicus</tp:taxon-name-part><tp:taxon-name-part taxon-name-part-type="species" reg="turcicus">turcicus</tp:taxon-name-part></tp:taxon-name></named-content>; <bold>Location:</bold> country: <named-content xmlns:xlink="http://www.w3.org/1999/xlink" content-type="dwc:country" xlink:type="simple">Turkey</named-content>; stateProvince: <named-content xmlns:xlink="http://www.w3.org/1999/xlink" content-type="dwc:stateProvince" xlink:type="simple">Muş</named-content>; locality: <named-content xmlns:xlink="http://www.w3.org/1999/xlink" content-type="dwc:locality" xlink:type="simple">Korkut District, Konakdüzü Village</named-content>; verbatimElevation: <named-content xmlns:xlink="http://www.w3.org/1999/xlink" content-type="dwc:verbatimElevation" xlink:type="simple">1340 m</named-content>; verbatimLatitude: <named-content xmlns:xlink="http://www.w3.org/1999/xlink" content-type="dwc:verbatimLatitude" xlink:type="simple">38°36'46.8"N</named-content>; verbatimLongitude: <named-content xmlns:xlink="http://www.w3.org/1999/xlink" content-type="dwc:verbatimLongitude" xlink:type="simple">41°53'24.0"E</named-content>; georeferenceProtocol: <named-content xmlns:xlink="http://www.w3.org/1999/xlink" content-type="dwc:georeferenceProtocol" xlink:type="simple">GPS</named-content>; <bold>Identification:</bold> identifiedBy: <named-content xmlns:xlink="http://www.w3.org/1999/xlink" content-type="dwc:identifiedBy" xlink:type="simple">Gökhan Gündüz</named-content>; <bold>Event:</bold> samplingProtocol: <named-content xmlns:xlink="http://www.w3.org/1999/xlink" content-type="dwc:samplingProtocol" xlink:type="simple">Hand Aspirator</named-content>; eventDate: <named-content xmlns:xlink="http://www.w3.org/1999/xlink" content-type="dwc:eventDate" xlink:type="simple">10/04/2018</named-content>; <bold>Record Level:</bold> language: <named-content xmlns:xlink="http://www.w3.org/1999/xlink" content-type="dwc:language" xlink:type="simple">en</named-content></p></list-item><list-item><p><bold>Type status:</bold> <named-content xmlns:xlink="http://www.w3.org/1999/xlink" content-type="dwc:typeStatus" xlink:type="simple">Paratype</named-content>. <bold>Occurrence:</bold> catalogNumber: <named-content xmlns:xlink="http://www.w3.org/1999/xlink" content-type="dwc:catalogNumber" xlink:type="simple">G2</named-content>; recordNumber: <named-content xmlns:xlink="http://www.w3.org/1999/xlink" content-type="dwc:recordNumber" xlink:type="simple">Paraturc2023_2</named-content>; recordedBy: <named-content xmlns:xlink="http://www.w3.org/1999/xlink" content-type="dwc:recordedBy" xlink:type="simple">Gökhan Gündüz</named-content>; individualCount: <named-content xmlns:xlink="http://www.w3.org/1999/xlink" content-type="dwc:individualCount" xlink:type="simple">1</named-content>; sex: <named-content xmlns:xlink="http://www.w3.org/1999/xlink" content-type="dwc:sex" xlink:type="simple">female</named-content>; lifeStage: <named-content xmlns:xlink="http://www.w3.org/1999/xlink" content-type="dwc:lifeStage" xlink:type="simple">adult</named-content>; preparations: <named-content xmlns:xlink="http://www.w3.org/1999/xlink" content-type="dwc:preparations" xlink:type="simple">70% Ethanol Solution</named-content>; occurrenceID: <named-content xmlns:xlink="http://www.w3.org/1999/xlink" content-type="dwc:occurrenceID" xlink:type="simple">25C34AAB-FA79-5E20-A568-3602B4DB0C65</named-content>; <bold>Taxon:</bold> scientificName: <named-content xmlns:xlink="http://www.w3.org/1999/xlink" content-type="dwc:scientificName" xlink:type="simple"><tp:taxon-name><tp:taxon-name-part taxon-name-part-type="genus" reg="Paracedicus">Paracedicus</tp:taxon-name-part><tp:taxon-name-part taxon-name-part-type="species" reg="turcicus">turcicus</tp:taxon-name-part></tp:taxon-name></named-content>; <bold>Location:</bold> country: <named-content xmlns:xlink="http://www.w3.org/1999/xlink" content-type="dwc:country" xlink:type="simple">Turkey</named-content>; stateProvince: <named-content xmlns:xlink="http://www.w3.org/1999/xlink" content-type="dwc:stateProvince" xlink:type="simple">Muş</named-content>; locality: <named-content xmlns:xlink="http://www.w3.org/1999/xlink" content-type="dwc:locality" xlink:type="simple">Korkut District, Konakdüzü Village</named-content>; verbatimElevation: <named-content xmlns:xlink="http://www.w3.org/1999/xlink" content-type="dwc:verbatimElevation" xlink:type="simple">1340 m</named-content>; verbatimLatitude: <named-content xmlns:xlink="http://www.w3.org/1999/xlink" content-type="dwc:verbatimLatitude" xlink:type="simple">38°36'46.8"N</named-content>; verbatimLongitude: <named-content xmlns:xlink="http://www.w3.org/1999/xlink" content-type="dwc:verbatimLongitude" xlink:type="simple">41°53'24.0"E</named-content>; georeferenceProtocol: <named-content xmlns:xlink="http://www.w3.org/1999/xlink" content-type="dwc:georeferenceProtocol" xlink:type="simple">GPS</named-content>; <bold>Identification:</bold> identifiedBy: <named-content xmlns:xlink="http://www.w3.org/1999/xlink" content-type="dwc:identifiedBy" xlink:type="simple">Gökhan Gündüz</named-content>; <bold>Event:</bold> samplingProtocol: <named-content xmlns:xlink="http://www.w3.org/1999/xlink" content-type="dwc:samplingProtocol" xlink:type="simple">Hand Aspirator</named-content>; eventDate: <named-content xmlns:xlink="http://www.w3.org/1999/xlink" content-type="dwc:eventDate" xlink:type="simple">10/04/2018</named-content>; <bold>Record Level:</bold> language: <named-content xmlns:xlink="http://www.w3.org/1999/xlink" content-type="dwc:language" xlink:type="simple">en</named-content></p></list-item><list-item><p><bold>Type status:</bold> <named-content xmlns:xlink="http://www.w3.org/1999/xlink" content-type="dwc:typeStatus" xlink:type="simple">Other material</named-content>. <bold>Occurrence:</bold> catalogNumber: <named-content xmlns:xlink="http://www.w3.org/1999/xlink" content-type="dwc:catalogNumber" xlink:type="simple">G3</named-content>; recordNumber: <named-content xmlns:xlink="http://www.w3.org/1999/xlink" content-type="dwc:recordNumber" xlink:type="simple">Paraturc2023_3</named-content>; recordedBy: <named-content xmlns:xlink="http://www.w3.org/1999/xlink" content-type="dwc:recordedBy" xlink:type="simple">Gökhan Gündüz</named-content>; individualCount: <named-content xmlns:xlink="http://www.w3.org/1999/xlink" content-type="dwc:individualCount" xlink:type="simple">1</named-content>; sex: <named-content xmlns:xlink="http://www.w3.org/1999/xlink" content-type="dwc:sex" xlink:type="simple">male</named-content>; lifeStage: <named-content xmlns:xlink="http://www.w3.org/1999/xlink" content-type="dwc:lifeStage" xlink:type="simple">adult</named-content>; preparations: <named-content xmlns:xlink="http://www.w3.org/1999/xlink" content-type="dwc:preparations" xlink:type="simple">70% Ethanol Solution</named-content>; occurrenceID: <named-content xmlns:xlink="http://www.w3.org/1999/xlink" content-type="dwc:occurrenceID" xlink:type="simple">B13A8C45-5361-529F-9EF8-307F58BAC3E5</named-content>; <bold>Taxon:</bold> scientificName: <named-content xmlns:xlink="http://www.w3.org/1999/xlink" content-type="dwc:scientificName" xlink:type="simple"><tp:taxon-name><tp:taxon-name-part taxon-name-part-type="genus" reg="Paracedicus">Paracedicus</tp:taxon-name-part><tp:taxon-name-part taxon-name-part-type="species" reg="turcicus">turcicus</tp:taxon-name-part></tp:taxon-name></named-content>; <bold>Location:</bold> country: <named-content xmlns:xlink="http://www.w3.org/1999/xlink" content-type="dwc:country" xlink:type="simple">Turkey</named-content>; stateProvince: <named-content xmlns:xlink="http://www.w3.org/1999/xlink" content-type="dwc:stateProvince" xlink:type="simple">Muş</named-content>; locality: <named-content xmlns:xlink="http://www.w3.org/1999/xlink" content-type="dwc:locality" xlink:type="simple">Korkut District, Konakdüzü Village</named-content>; verbatimElevation: <named-content xmlns:xlink="http://www.w3.org/1999/xlink" content-type="dwc:verbatimElevation" xlink:type="simple">1340 m</named-content>; verbatimLatitude: <named-content xmlns:xlink="http://www.w3.org/1999/xlink" content-type="dwc:verbatimLatitude" xlink:type="simple">38°36'46.8"N</named-content>; verbatimLongitude: <named-content xmlns:xlink="http://www.w3.org/1999/xlink" content-type="dwc:verbatimLongitude" xlink:type="simple">41°53'24.0"E</named-content>; georeferenceProtocol: <named-content xmlns:xlink="http://www.w3.org/1999/xlink" content-type="dwc:georeferenceProtocol" xlink:type="simple">GPS</named-content>; <bold>Identification:</bold> identifiedBy: <named-content xmlns:xlink="http://www.w3.org/1999/xlink" content-type="dwc:identifiedBy" xlink:type="simple">Gökhan Gündüz</named-content>; <bold>Event:</bold> samplingProtocol: <named-content xmlns:xlink="http://www.w3.org/1999/xlink" content-type="dwc:samplingProtocol" xlink:type="simple">Hand Aspirator</named-content>; eventDate: <named-content xmlns:xlink="http://www.w3.org/1999/xlink" content-type="dwc:eventDate" xlink:type="simple">10/04/2018</named-content>; <bold>Record Level:</bold> language: <named-content xmlns:xlink="http://www.w3.org/1999/xlink" content-type="dwc:language" xlink:type="simple">en</named-content></p></list-item><list-item><p><bold>Type status:</bold> <named-content xmlns:xlink="http://www.w3.org/1999/xlink" content-type="dwc:typeStatus" xlink:type="simple">Other material</named-content>. <bold>Occurrence:</bold> catalogNumber: <named-content xmlns:xlink="http://www.w3.org/1999/xlink" content-type="dwc:catalogNumber" xlink:type="simple">G4</named-content>; recordNumber: <named-content xmlns:xlink="http://www.w3.org/1999/xlink" content-type="dwc:recordNumber" xlink:type="simple">Paraturc2023_4</named-content>; recordedBy: <named-content xmlns:xlink="http://www.w3.org/1999/xlink" content-type="dwc:recordedBy" xlink:type="simple">Gökhan Gündüz</named-content>; individualCount: <named-content xmlns:xlink="http://www.w3.org/1999/xlink" content-type="dwc:individualCount" xlink:type="simple">1</named-content>; sex: <named-content xmlns:xlink="http://www.w3.org/1999/xlink" content-type="dwc:sex" xlink:type="simple">female</named-content>; lifeStage: <named-content xmlns:xlink="http://www.w3.org/1999/xlink" content-type="dwc:lifeStage" xlink:type="simple">adult</named-content>; preparations: <named-content xmlns:xlink="http://www.w3.org/1999/xlink" content-type="dwc:preparations" xlink:type="simple">70% Ethanol Solution</named-content>; occurrenceID: <named-content xmlns:xlink="http://www.w3.org/1999/xlink" content-type="dwc:occurrenceID" xlink:type="simple">C9E59716-C219-51EC-A20B-30A963E47292</named-content>; <bold>Taxon:</bold> scientificName: <named-content xmlns:xlink="http://www.w3.org/1999/xlink" content-type="dwc:scientificName" xlink:type="simple"><tp:taxon-name><tp:taxon-name-part taxon-name-part-type="genus" reg="Paracedicus">Paracedicus</tp:taxon-name-part><tp:taxon-name-part taxon-name-part-type="species" reg="turcicus">turcicus</tp:taxon-name-part></tp:taxon-name></named-content>; <bold>Location:</bold> country: <named-content xmlns:xlink="http://www.w3.org/1999/xlink" content-type="dwc:country" xlink:type="simple">Turkey</named-content>; stateProvince: <named-content xmlns:xlink="http://www.w3.org/1999/xlink" content-type="dwc:stateProvince" xlink:type="simple">Muş</named-content>; locality: <named-content xmlns:xlink="http://www.w3.org/1999/xlink" content-type="dwc:locality" xlink:type="simple">Korkut District, Konakdüzü Village</named-content>; verbatimElevation: <named-content xmlns:xlink="http://www.w3.org/1999/xlink" content-type="dwc:verbatimElevation" xlink:type="simple">1340 m</named-content>; verbatimLatitude: <named-content xmlns:xlink="http://www.w3.org/1999/xlink" content-type="dwc:verbatimLatitude" xlink:type="simple">38°36'46.8"N</named-content>; verbatimLongitude: <named-content xmlns:xlink="http://www.w3.org/1999/xlink" content-type="dwc:verbatimLongitude" xlink:type="simple">41°53'24.0"E</named-content>; georeferenceProtocol: <named-content xmlns:xlink="http://www.w3.org/1999/xlink" content-type="dwc:georeferenceProtocol" xlink:type="simple">GPS</named-content>; <bold>Identification:</bold> identifiedBy: <named-content xmlns:xlink="http://www.w3.org/1999/xlink" content-type="dwc:identifiedBy" xlink:type="simple">Gökhan Gündüz</named-content>; <bold>Event:</bold> samplingProtocol: <named-content xmlns:xlink="http://www.w3.org/1999/xlink" content-type="dwc:samplingProtocol" xlink:type="simple">Hand Aspirator</named-content>; eventDate: <named-content xmlns:xlink="http://www.w3.org/1999/xlink" content-type="dwc:eventDate" xlink:type="simple">10/04/2018</named-content>; <bold>Record Level:</bold> language: <named-content xmlns:xlink="http://www.w3.org/1999/xlink" content-type="dwc:language" xlink:type="simple">en</named-content></p></list-item></list></tp:treatment-sec><tp:treatment-sec sec-type="Description"><title>Description</title><p><bold>Male: Holotype (ZMUU)</bold>. Habitus as in Fig. <xref ref-type="fig" rid="F10377263">1</xref>A. Total body length: 5.83. Prosoma: Carapace length: 2.53, width: 1.73. Sternum length: 1.40, width: 1.06. Carapace brown (Fig. <xref ref-type="fig" rid="F10377263">1</xref>A). Sternum slightly reddish-yellow and droplet-shaped.</p><p>Legs: Legs yellow, with numerous spines (Fig. <xref ref-type="fig" rid="F10377263">1</xref>A). Measurements of legs: I: 6.47 (1.89, 0.75, 1.60, 1.31, 0.92), II: 5.64 (1.66, 0.64, 1.35, 1.14, 0.85), III: 4.83 (1.38, 0.58, 0.94, 1.18, 0.75), IV: 6.24 (1.86, 0.73, 1.49, 1.43, 0.73). Spination is given in Table <xref ref-type="table" rid="T10043765">1</xref>.</p><p>Chelicerae: Chelicerae dark brown (Fig. <xref ref-type="fig" rid="F10377263">1</xref>B). Retromargin of cheliceral furrow with four gradually increasing teeth (the most distal one very small); promargin with five teeth, largest being fourth tooth distally.</p><p>Eye diameters and interdistances: AME: 0.07; ALE: 0.11; PME: 0.07; PLE: 0.08. ALE-AME: 0.10; AME-AME: 0.04; ALE-PLE: 0.04; PLE-PME: 0.15; PME-PME: 0.14; AME-PME: 0.05. PER: 0.75. AER: 0.58.</p><p>Gnathocoxae dark yellow with white patch distally, non-convergent. Labium similar in colour to gnathocoxae.</p><p>Abdomen: Abdomen greyish-yellow, with a dark pattern dorsally (Fig. <xref ref-type="fig" rid="F10377263">1</xref>A).</p><p>Spinnerets: Spinnerets light greyish-yellow. Apical segment approximately one-sixth length of basal segment.</p><p>Palp: Femur without apophysis. Patella with two closely-positioned apophyses. One of them considerably larger (as wide as patella), with a blunt tip, dark-coloured, rectangular shape from dorsal view. Second one smaller, slightly bending retrolaterally and lighter. Tibia elongated diagonally and with several scattered long spines. Cymbium globular, with short hairs dorsally. Tegulum oval and without any projections or outgrowths. Median apophysis lamellar, semi-transparent, quite small and flat, crescent-shaped, adjacent to base of conductor and extending over dark-coloured tegulum (Fig. <xref ref-type="fig" rid="F10377265">2</xref>D). Conductor light, membranous, with its base located approximately in middle of tegulum, with truncated tip and bending retrolaterally. Embolic base thick. Embolus widening in middle part, narrowing towards to proximal, with sharp tip (Fig. <xref ref-type="fig" rid="F10377267">3</xref>).</p><p><bold>Female: Paratype (ZMUU)</bold>. Habitus as in Fig. <xref ref-type="fig" rid="F10377265">2</xref>C. Total body length: 6.11. Prosoma: Carapace length: 2.66, width: 1.82. Sternum length: 1.53; width: 1.20. Carapace and sternum as in male, but lighter.</p><p>Legs: Legs as in male; but lighter. Measurements of legs: I: 5.35 (1.72, 0.63, 1.26, 1.01, 0.73), II: 4.52 (1.37, 0.56, 1.02, 0.93, 0.64), III: 4.29 (1.31, 0.47, 0.94, 0.88, 0.69), IV: 6.01 (1.76, 0.52, 1.52, 1.36, 0.85). Spination is given in Table <xref ref-type="table" rid="T10394763">2</xref>.</p><p>Chelicerae: Chelicerae as in male, but lighter and with larger first (the most distal one) of retromarginal teeth (Fig. <xref ref-type="fig" rid="F10377265">2</xref>A).</p><p>Eye diameters and interdistances: AME: 0.09; ALE: 0.13; PME: 0.10; PLE: 0.09. ALE-AME: 0.07; AME-AME: 0.04; ALE-PLE: 0.03; PLE-PME: 0.13; PME-PME: 0.16; AME-PME: 0.05. PER: 0.84. AER: 0.65.</p><p>Gnathocoxae and labium as in male; but lighter.</p><p>Abdomen and spinnerets as in male; but slightly lighter (Fig. <xref ref-type="fig" rid="F10377265">2</xref>B, C).</p><p>Epigyne: Simple, fovea surrounded by an intact sclerotised layer anteriorly and laterally. Fovea approximately twice as long as its width, narrowing towards anterior. Posteriorly, with extending transversely straight strip-shaped median plate tapering in middle and extending inwards. Vulva complex. Opaque and membranous structures extending inside epigyne, forming a pair of ear-like structures on both sides of vulva and covering copulatory ducts and spermathecae. Copulatory ducts wide. Spermathecae tubular, adjacent to ear-like opaque structures. Fertilisation ducts prominent and extending inwards (Fig. <xref ref-type="fig" rid="F10377269">4</xref>).</p></tp:treatment-sec><tp:treatment-sec sec-type="Diagnosis"><title>Diagnosis</title><p><bold><tp:taxon-name><tp:taxon-name-part taxon-name-part-type="genus" reg="Paracedicus">Paracedicus</tp:taxon-name-part></tp:taxon-name></bold>: <italic><tp:taxon-name><tp:taxon-name-part taxon-name-part-type="genus" reg="Paracedicus">Paracedicus</tp:taxon-name-part></tp:taxon-name></italic> can be distinguished from related genera <italic><tp:taxon-name><tp:taxon-name-part taxon-name-part-type="genus" reg="Cedicus">Cedicus</tp:taxon-name-part></tp:taxon-name></italic> Simon, 1875 and <italic><tp:taxon-name><tp:taxon-name-part taxon-name-part-type="genus" reg="Cedicoides">Cedicoides</tp:taxon-name-part></tp:taxon-name></italic> Charitonov, 1946 by genital characters. These can be listed as follows: median apophysis is present in species of <italic><tp:taxon-name><tp:taxon-name-part taxon-name-part-type="genus" reg="Paracedicus">Paracedicus</tp:taxon-name-part></tp:taxon-name></italic>, while it is absent in those of <italic><tp:taxon-name><tp:taxon-name-part taxon-name-part-type="genus" reg="Cedicus">Cedicus</tp:taxon-name-part></tp:taxon-name></italic> and <italic><tp:taxon-name><tp:taxon-name-part taxon-name-part-type="genus" reg="Cedicoides">Cedicoides</tp:taxon-name-part></tp:taxon-name></italic>. In <italic><tp:taxon-name><tp:taxon-name-part taxon-name-part-type="genus" reg="Cedicoides">Cedicoides</tp:taxon-name-part></tp:taxon-name></italic> species, a prominent terminal apophysis is present in the palp, whereas this structure is absent in <italic><tp:taxon-name><tp:taxon-name-part taxon-name-part-type="genus" reg="Paracedicus">Paracedicus</tp:taxon-name-part></tp:taxon-name></italic> species. Additionally, in <italic><tp:taxon-name><tp:taxon-name-part taxon-name-part-type="genus" reg="Cedicoides">Cedicoides</tp:taxon-name-part></tp:taxon-name></italic> species, the conductor extends apically and the embolus is separated from the conductor, whereas in <italic><tp:taxon-name><tp:taxon-name-part taxon-name-part-type="genus" reg="Paracedicus">Paracedicus</tp:taxon-name-part></tp:taxon-name></italic>, the conductor is inclined retrolaterally and the embolus is situated within the conductor groove (<xref ref-type="bibr" rid="B10029974">Fet 1993</xref>, <xref ref-type="bibr" rid="B10030001">Marusik and Guseinov 2003</xref>, <xref ref-type="bibr" rid="B10029992">Levy 2007</xref>, <xref ref-type="bibr" rid="B10030019">Mirshamsi 2018</xref>).</p><p>The new species is most closely related to <italic><tp:taxon-name><tp:taxon-name-part taxon-name-part-type="genus" reg="Paracedicus">P.</tp:taxon-name-part><tp:taxon-name-part taxon-name-part-type="species" reg="feti">feti</tp:taxon-name-part></tp:taxon-name></italic>. It can be differentiated from <italic><tp:taxon-name><tp:taxon-name-part taxon-name-part-type="genus" reg="Paracedicus">P.</tp:taxon-name-part><tp:taxon-name-part taxon-name-part-type="species" reg="feti">feti</tp:taxon-name-part></tp:taxon-name></italic> and/or other congeners based on these characters: <bold>1</bold>- Size and shape of median apophysis (smaller in <italic><tp:taxon-name><tp:taxon-name-part taxon-name-part-type="genus" reg="Paracedicus">P.</tp:taxon-name-part><tp:taxon-name-part taxon-name-part-type="species" reg="feti">feti</tp:taxon-name-part></tp:taxon-name></italic>; larger in <italic><tp:taxon-name><tp:taxon-name-part taxon-name-part-type="genus" reg="Paracedicus">P.</tp:taxon-name-part><tp:taxon-name-part taxon-name-part-type="species" reg="baram">baram</tp:taxon-name-part></tp:taxon-name></italic>, <italic><tp:taxon-name><tp:taxon-name-part taxon-name-part-type="genus" reg="Paracedicus">P.</tp:taxon-name-part><tp:taxon-name-part taxon-name-part-type="species" reg="geshur">geshur</tp:taxon-name-part></tp:taxon-name></italic> and <italic><tp:taxon-name><tp:taxon-name-part taxon-name-part-type="genus" reg="Paracedicus">P.</tp:taxon-name-part><tp:taxon-name-part taxon-name-part-type="species" reg="ephthalitus">ephthalitus</tp:taxon-name-part></tp:taxon-name></italic> than new species), <bold>2</bold>- thickness of embolus (thinner in <italic><tp:taxon-name><tp:taxon-name-part taxon-name-part-type="genus" reg="Paracedicus">P.</tp:taxon-name-part><tp:taxon-name-part taxon-name-part-type="species" reg="feti">feti</tp:taxon-name-part></tp:taxon-name></italic> than new species), <bold>3</bold>- orientation of conductor (not bending towards apical like <italic><tp:taxon-name><tp:taxon-name-part taxon-name-part-type="genus" reg="Paracedicus">P.</tp:taxon-name-part><tp:taxon-name-part taxon-name-part-type="species" reg="darvishi">darvishi</tp:taxon-name-part></tp:taxon-name></italic> or towards basal like <italic><tp:taxon-name><tp:taxon-name-part taxon-name-part-type="genus" reg="Paracedicus">P.</tp:taxon-name-part><tp:taxon-name-part taxon-name-part-type="species" reg="ephthalitus">ephthalitus</tp:taxon-name-part></tp:taxon-name></italic> and <italic><tp:taxon-name><tp:taxon-name-part taxon-name-part-type="genus" reg="Paracedicus">P.</tp:taxon-name-part><tp:taxon-name-part taxon-name-part-type="species" reg="gennadii">gennadii</tp:taxon-name-part></tp:taxon-name></italic> in new species), <bold>4</bold>- size and shape of patellar apophyses (The new species bears two apophyses; one being as wide as patella and rectangular, while the other is slender and inclined. Other congeners have less wide patellar apophyses.), <bold>5</bold>- morphology of palpal tibia (elongated diagonally in new species unlike <italic><tp:taxon-name><tp:taxon-name-part taxon-name-part-type="genus" reg="Paracedicus">P.</tp:taxon-name-part><tp:taxon-name-part taxon-name-part-type="species" reg="feti">feti</tp:taxon-name-part></tp:taxon-name></italic>), <bold>6</bold>- length of epigynal fovea, (longer than wide in new species, but wider than long in all other congeners, except for <italic><tp:taxon-name><tp:taxon-name-part taxon-name-part-type="genus" reg="Paracedicus">P.</tp:taxon-name-part><tp:taxon-name-part taxon-name-part-type="species" reg="kasatkini">kasatkini</tp:taxon-name-part></tp:taxon-name></italic>), <bold>7</bold>- structure of vulva (covered with opaque membrane in new species unlike <italic><tp:taxon-name><tp:taxon-name-part taxon-name-part-type="genus" reg="Paracedicus">P.</tp:taxon-name-part><tp:taxon-name-part taxon-name-part-type="species" reg="feti">feti</tp:taxon-name-part></tp:taxon-name></italic>), <bold>8</bold>- colouration and pattern of abdomen (lighter than <italic><tp:taxon-name><tp:taxon-name-part taxon-name-part-type="genus" reg="Paracedicus">P.</tp:taxon-name-part><tp:taxon-name-part taxon-name-part-type="species" reg="darvishi">darvishi</tp:taxon-name-part></tp:taxon-name></italic> and <italic><tp:taxon-name><tp:taxon-name-part taxon-name-part-type="genus" reg="Paracedicus">P.</tp:taxon-name-part><tp:taxon-name-part taxon-name-part-type="species" reg="kasatkini">kasatkini</tp:taxon-name-part></tp:taxon-name></italic> in new species; new species with an abdominal pattern unlike <italic><tp:taxon-name><tp:taxon-name-part taxon-name-part-type="genus" reg="Paracedicus">P.</tp:taxon-name-part><tp:taxon-name-part taxon-name-part-type="species" reg="kasatkini">kasatkini</tp:taxon-name-part></tp:taxon-name></italic>).</p></tp:treatment-sec><tp:treatment-sec sec-type="Etymology"><title>Etymology</title><p>The specific name is an adjective referring to the country where it was found.</p></tp:treatment-sec><tp:treatment-sec sec-type="Distribution"><title>Distribution</title><p>Known only from the type locality in Muş Province, eastern Turkey (Fig. <xref ref-type="fig" rid="F10377271">5</xref>).</p></tp:treatment-sec><tp:treatment-sec sec-type="Ecology"><title>Ecology</title><p>The specimens were collected under stones from the northern slopes of mountains located in the southern part of Muş Basin, which is an important transit region between Central and Eastern Anatolia. The region is predominantly characterised by semi-arid oak forests and the presence of Irano-Turanian floral elements as ground vegetation. Furthermore, occurrences of maquis formations are observed in areas where oak forests have been degraded by anthropogenic impacts (Fig. <xref ref-type="fig" rid="F10377273">6</xref>).</p></tp:treatment-sec><tp:treatment-sec sec-type="Biology"><title>Biology</title><p>The specimens were collected from their silken retreats under stones.</p></tp:treatment-sec><tp:treatment-sec><!--Section generated to contain objects referenced in tp:taxon-treatment.--><fig id="F10377263" position="float" orientation="portrait"><object-id xmlns:xlink="http://www.w3.org/1999/xlink" content-type="arpha" xlink:type="simple">D138923E-1D53-5B54-849B-FF551B88A0F2</object-id><object-id xmlns:xlink="http://www.w3.org/1999/xlink" content-type="doi" xlink:type="simple">10.3897/BDJ.11.e109714.figure1</object-id><label>Figure 1.</label><caption><p>Male of <italic><tp:taxon-name><tp:taxon-name-part taxon-name-part-type="genus" reg="Paracedicus">P.</tp:taxon-name-part><tp:taxon-name-part taxon-name-part-type="species" reg="turcicus">turcicus</tp:taxon-name-part></tp:taxon-name></italic> sp. nov. <bold>A</bold> Habitus. <bold>B</bold> Anterior region of prosoma, lateral. Abbreviations: <bold>ctf</bold> – cheliceral transverse folds. Scale bars: 1 mm (A); 0.5 mm (B).</p></caption><graphic xmlns:xlink="http://www.w3.org/1999/xlink" xlink:href="bdj-11-e109714-g001.jpg" position="float" id="oo_889501.jpg" orientation="portrait" xlink:type="simple"><uri content-type="original_file" xlink:type="simple">https://binary.pensoft.net/fig/889501</uri></graphic></fig><table-wrap id="T10043765" position="float" orientation="portrait"><label>Table 1.</label><caption><p>Leg spination in male of <italic><tp:taxon-name><tp:taxon-name-part taxon-name-part-type="genus" reg="Paracedicus">P.</tp:taxon-name-part><tp:taxon-name-part taxon-name-part-type="species" reg="turcicus">turcicus</tp:taxon-name-part></tp:taxon-name></italic> sp. nov. (Do-Pr-Re-Ve, 7 = 3p+1, p: pair).</p></caption><table rules="all" border="0"><tbody><tr><td rowspan="1" colspan="1">Legs</td><td rowspan="1" colspan="1">Fe</td><td rowspan="1" colspan="1">Pt</td><td rowspan="1" colspan="1">Ti</td><td rowspan="1" colspan="1">Mt</td><td rowspan="1" colspan="1">Ta</td></tr><tr><td rowspan="1" colspan="1">I</td><td rowspan="1" colspan="1">2-1-0-0</td><td rowspan="1" colspan="1">0-0-0-0</td><td rowspan="1" colspan="1">0-1-0-6</td><td rowspan="1" colspan="1">0-0-0-7</td><td rowspan="1" colspan="1">0-0-0-0</td></tr><tr><td rowspan="1" colspan="1">II</td><td rowspan="1" colspan="1">2-1-0-0</td><td rowspan="1" colspan="1">0-0-0-0</td><td rowspan="1" colspan="1">0-1-0-6</td><td rowspan="1" colspan="1">0-1-0-7</td><td rowspan="1" colspan="1">0-0-0-0</td></tr><tr><td rowspan="1" colspan="1">III</td><td rowspan="1" colspan="1">2-0-1-0</td><td rowspan="1" colspan="1">0-1-0-0</td><td rowspan="1" colspan="1">0-0-2-6</td><td rowspan="1" colspan="1">6-1-0-7</td><td rowspan="1" colspan="1">0-2-2-4</td></tr><tr><td rowspan="1" colspan="1">IV</td><td rowspan="1" colspan="1">2-0-1-0</td><td rowspan="1" colspan="1">0-0-0-0</td><td rowspan="1" colspan="1">0-2-2-6</td><td rowspan="1" colspan="1">6-1-0-7</td><td rowspan="1" colspan="1">0-2-2-4</td></tr></tbody></table></table-wrap><fig id="F10377265" position="float" orientation="portrait"><object-id xmlns:xlink="http://www.w3.org/1999/xlink" content-type="arpha" xlink:type="simple">DBC28340-EB8B-5E25-A3C9-85D406A54FFA</object-id><object-id xmlns:xlink="http://www.w3.org/1999/xlink" content-type="doi" xlink:type="simple">10.3897/BDJ.11.e109714.figure2</object-id><label>Figure 2.</label><caption><p><italic><tp:taxon-name><tp:taxon-name-part taxon-name-part-type="genus" reg="Paracedicus">P.</tp:taxon-name-part><tp:taxon-name-part taxon-name-part-type="species" reg="turcicus">turcicus</tp:taxon-name-part></tp:taxon-name></italic> sp. nov. <bold>A</bold> Chelicerae of female, ventral. <bold>B</bold> Spinnerets of female, ventral. <bold>C</bold> Habitus, female. <bold>D</bold> Male palp, ventral. Abbreviations: <bold>c</bold> – conductor, <bold>cl</bold> – colulus, <bold>ctf</bold> – cheliceral transverse folds, <bold>e</bold> – embolus, <bold>ma</bold> – median apophysis, <bold>t</bold> – tegulum. Scale bars: 1.00 mm (A); 0.2 mm (B); 1 mm (C); 0.3 mm (D).</p></caption><graphic xmlns:xlink="http://www.w3.org/1999/xlink" xlink:href="bdj-11-e109714-g002.jpg" position="float" id="oo_889502.jpg" orientation="portrait" xlink:type="simple"><uri content-type="original_file" xlink:type="simple">https://binary.pensoft.net/fig/889502</uri></graphic></fig><fig id="F10377267" position="float" orientation="portrait"><object-id xmlns:xlink="http://www.w3.org/1999/xlink" content-type="arpha" xlink:type="simple">212AD124-6589-5BC7-A246-F2F520320F5B</object-id><object-id xmlns:xlink="http://www.w3.org/1999/xlink" content-type="doi" xlink:type="simple">10.3897/BDJ.11.e109714.figure3</object-id><label>Figure 3.</label><caption><p>Male palp of <italic><tp:taxon-name><tp:taxon-name-part taxon-name-part-type="genus" reg="Paracedicus">P.</tp:taxon-name-part><tp:taxon-name-part taxon-name-part-type="species" reg="turcicus">turcicus</tp:taxon-name-part></tp:taxon-name></italic> sp. nov. <bold>A</bold> Ventral. <bold>B</bold> Dorsal. <bold>C</bold> Prolateral. <bold>D</bold> Retrolateral. Abbreviations: <bold>c</bold> – conductor, <bold>e</bold> – embolus, <bold>eb</bold> – embolic base, <bold>ma</bold> – median apophysis, <bold>pa</bold> – patellar apophysis, <bold>Ti</bold> ‒ tibia. Scale bar: 0.3 mm.</p></caption><graphic xmlns:xlink="http://www.w3.org/1999/xlink" xlink:href="bdj-11-e109714-g003.jpg" position="float" id="oo_889503.jpg" orientation="portrait" xlink:type="simple"><uri content-type="original_file" xlink:type="simple">https://binary.pensoft.net/fig/889503</uri></graphic></fig><table-wrap id="T10394763" position="float" orientation="portrait"><label>Table 2.</label><caption><p>Leg spination in female of <italic><tp:taxon-name><tp:taxon-name-part taxon-name-part-type="genus" reg="Paracedicus">P.</tp:taxon-name-part><tp:taxon-name-part taxon-name-part-type="species" reg="turcicus">turcicus</tp:taxon-name-part></tp:taxon-name></italic> sp. nov. (Do-Pr-Re-Ve, 7 = 3p+1, p: pair).</p></caption><table rules="all" border="1"><tbody><tr><td rowspan="1" colspan="1">Legs</td><td rowspan="1" colspan="1">Fe</td><td rowspan="1" colspan="1">Pt</td><td rowspan="1" colspan="1">Ti</td><td rowspan="1" colspan="1">Mt</td><td rowspan="1" colspan="1">Ta</td></tr><tr><td rowspan="1" colspan="1">I</td><td rowspan="1" colspan="1">2-1-0-0</td><td rowspan="1" colspan="1">0-0-0-0</td><td rowspan="1" colspan="1">0-0-0-7</td><td rowspan="1" colspan="1">0-0-0-7</td><td rowspan="1" colspan="1">0-0-0-0</td></tr><tr><td rowspan="1" colspan="1">II</td><td rowspan="1" colspan="1">2-1-0-0</td><td rowspan="1" colspan="1">0-0-0-0</td><td rowspan="1" colspan="1">0-0-0-6</td><td rowspan="1" colspan="1">0-1-0-7</td><td rowspan="1" colspan="1">0-0-0-0</td></tr><tr><td rowspan="1" colspan="1">III</td><td rowspan="1" colspan="1">2-2-1-0</td><td rowspan="1" colspan="1">0-1-0-0</td><td rowspan="1" colspan="1">2-0-0-6</td><td rowspan="1" colspan="1">4-2-2-4</td><td rowspan="1" colspan="1">0-0-2-0</td></tr><tr><td rowspan="1" colspan="1">IV</td><td rowspan="1" colspan="1">2-0-0-0</td><td rowspan="1" colspan="1">0-0-0-0</td><td rowspan="1" colspan="1">0-0-2-4</td><td rowspan="1" colspan="1">2-1-2-7</td><td rowspan="1" colspan="1">0-0-2-0</td></tr></tbody></table></table-wrap><fig id="F10377269" position="float" orientation="portrait"><object-id xmlns:xlink="http://www.w3.org/1999/xlink" content-type="arpha" xlink:type="simple">961C1F26-3F90-5A09-9579-8236F91CB3E0</object-id><object-id xmlns:xlink="http://www.w3.org/1999/xlink" content-type="doi" xlink:type="simple">10.3897/BDJ.11.e109714.figure4</object-id><label>Figure 4.</label><caption><p>Epigyne and vulva of <italic><tp:taxon-name><tp:taxon-name-part taxon-name-part-type="genus" reg="Paracedicus">P.</tp:taxon-name-part><tp:taxon-name-part taxon-name-part-type="species" reg="turcicus">turcicus</tp:taxon-name-part></tp:taxon-name></italic> sp. nov. <bold>A</bold> Epigyne, ventral. <bold>B</bold> Macerated epigyne, ventral. <bold>C</bold> Vulva, dorsal. <bold>D</bold> Vulva, lateral. <bold>E</bold> Vulva, anterior. <bold>F</bold> Vulva, posterior. Abbreviations: <bold>cd</bold> – copulatory duct, <bold>co</bold> – copulatory opening, <bold>ef</bold> – epigastric furrow, <bold>fd</bold> – fertilisation duct, <bold>fo</bold> – fovea, <bold>mp</bold> – median plate, <bold>om</bold> – opaque membrane, <bold>s</bold> – spermatheca. Scale bar: 0.5 mm.</p></caption><graphic xmlns:xlink="http://www.w3.org/1999/xlink" xlink:href="bdj-11-e109714-g004.jpg" position="float" id="oo_889504.jpg" orientation="portrait" xlink:type="simple"><uri content-type="original_file" xlink:type="simple">https://binary.pensoft.net/fig/889504</uri></graphic></fig><fig id="F10377271" position="float" orientation="portrait"><object-id xmlns:xlink="http://www.w3.org/1999/xlink" content-type="arpha" xlink:type="simple">659E439E-A010-5F5D-B533-0141FD808AE6</object-id><object-id xmlns:xlink="http://www.w3.org/1999/xlink" content-type="doi" xlink:type="simple">10.3897/BDJ.11.e109714.figure5</object-id><label>Figure 5.</label><caption><p>Distribution map of <italic><tp:taxon-name><tp:taxon-name-part taxon-name-part-type="genus" reg="Paracedicus">Paracedicus</tp:taxon-name-part></tp:taxon-name></italic> spp.</p></caption><graphic xmlns:xlink="http://www.w3.org/1999/xlink" xlink:href="bdj-11-e109714-g005.jpg" position="float" id="oo_889505.jpg" orientation="portrait" xlink:type="simple"><uri content-type="original_file" xlink:type="simple">https://binary.pensoft.net/fig/889505</uri></graphic></fig><fig id="F10377273" position="float" orientation="portrait"><object-id xmlns:xlink="http://www.w3.org/1999/xlink" content-type="arpha" xlink:type="simple">1B125038-6548-54DD-AF73-07A3FEEE7868</object-id><object-id xmlns:xlink="http://www.w3.org/1999/xlink" content-type="doi" xlink:type="simple">10.3897/BDJ.11.e109714.figure6</object-id><label>Figure 6.</label><caption><p>The type locality of <italic><tp:taxon-name><tp:taxon-name-part taxon-name-part-type="genus" reg="Paracedicus">P.</tp:taxon-name-part><tp:taxon-name-part taxon-name-part-type="species" reg="turcicus">turcicus</tp:taxon-name-part></tp:taxon-name></italic> sp. nov.; Muş Province, Korkut District, Konakdüzü Village.</p></caption><graphic xmlns:xlink="http://www.w3.org/1999/xlink" xlink:href="bdj-11-e109714-g006.jpg" position="float" id="oo_889506.jpg" orientation="portrait" xlink:type="simple"><uri content-type="original_file" xlink:type="simple">https://binary.pensoft.net/fig/889506</uri></graphic></fig></tp:treatment-sec><ref-list><ref id="B10029974"><element-citation xmlns:xlink="http://www.w3.org/1999/xlink" publication-type="article" xlink:type="simple"><person-group person-group-type="author"><name name-style="western"><surname>Fet</surname><given-names>Victor</given-names></name></person-group><year>1993</year><article-title>The spider genus <italic><tp:taxon-name><tp:taxon-name-part taxon-name-part-type="genus" reg="Cedicus">Cedicus</tp:taxon-name-part></tp:taxon-name></italic> Simon 1875 (<tp:taxon-name><tp:taxon-name-part taxon-name-part-type="class">Arachnida</tp:taxon-name-part></tp:taxon-name> <tp:taxon-name><tp:taxon-name-part taxon-name-part-type="order">Aranei</tp:taxon-name-part></tp:taxon-name> <tp:taxon-name><tp:taxon-name-part taxon-name-part-type="family">Agelenidae</tp:taxon-name-part></tp:taxon-name>) from Middle Asia</article-title><source><tp:taxon-name><tp:taxon-name-part taxon-name-part-type="phylum">Arthropoda</tp:taxon-name-part></tp:taxon-name> Selecta</source><volume>2</volume><issue>1</issue><fpage>69</fpage><lpage>75</lpage></element-citation></ref><ref id="B10030001"><element-citation xmlns:xlink="http://www.w3.org/1999/xlink" publication-type="article" xlink:type="simple"><person-group person-group-type="author"><name name-style="western"><surname>Marusik</surname><given-names>Yuri M.</given-names></name><name name-style="western"><surname>Guseinov</surname><given-names>Elchin F.</given-names></name></person-group><year>2003</year><article-title>Spiders (<tp:taxon-name><tp:taxon-name-part taxon-name-part-type="class">Arachnida</tp:taxon-name-part></tp:taxon-name>: <tp:taxon-name><tp:taxon-name-part taxon-name-part-type="order">Aranei</tp:taxon-name-part></tp:taxon-name>) of Azerbaijan. 1. New family and genus records</article-title><source><tp:taxon-name><tp:taxon-name-part taxon-name-part-type="phylum">Arthropoda</tp:taxon-name-part></tp:taxon-name> Selecta</source><volume>12</volume><issue>1</issue><fpage>29</fpage><lpage>46</lpage></element-citation></ref><ref id="B10029992"><element-citation xmlns:xlink="http://www.w3.org/1999/xlink" publication-type="article" xlink:type="simple"><person-group person-group-type="author"><name name-style="western"><surname>Levy</surname><given-names>Gershom</given-names></name></person-group><year>2007</year><article-title>Calommata (<tp:taxon-name><tp:taxon-name-part taxon-name-part-type="family">Atypidae</tp:taxon-name-part></tp:taxon-name>) and new spider species (<tp:taxon-name><tp:taxon-name-part taxon-name-part-type="order">Araneae</tp:taxon-name-part></tp:taxon-name>) from Israel</article-title><source>Zootaxa</source><volume>1551</volume><issue>1</issue><fpage>1</fpage><lpage>30</lpage><pub-id pub-id-type="doi">10.11646/zootaxa.1551.1.1</pub-id></element-citation></ref><ref id="B10030019"><element-citation xmlns:xlink="http://www.w3.org/1999/xlink" publication-type="article" xlink:type="simple"><person-group person-group-type="author"><name name-style="western"><surname>Mirshamsi</surname><given-names>O.</given-names></name></person-group><year>2018</year><article-title>A new species of <italic><tp:taxon-name><tp:taxon-name-part taxon-name-part-type="genus" reg="Paracedicus">Paracedicus</tp:taxon-name-part></tp:taxon-name></italic> Fet, 1993 from Iran (<tp:taxon-name><tp:taxon-name-part taxon-name-part-type="order">Aranei</tp:taxon-name-part></tp:taxon-name>: <tp:taxon-name><tp:taxon-name-part taxon-name-part-type="family">Cybaeidae</tp:taxon-name-part></tp:taxon-name>)</article-title><source><tp:taxon-name><tp:taxon-name-part taxon-name-part-type="phylum">Arthropoda</tp:taxon-name-part></tp:taxon-name> Selecta</source><volume>27</volume><issue>1</issue><fpage>344347</fpage><pub-id pub-id-type="doi">10.15298/arthsel.27.4.11</pub-id></element-citation></ref></ref-list></tp:taxon-treatment>
